# Supplementary material for: Multifunctional, Biocompatible Hybrid Surface Coatings Combining Antibacterial, Hydrophobic and Fluorescent Applications
Source: Polymers (Basel). 2025 Aug 5;17(15):2139. doi: 10.3390/polym17152139 (PMC12349159; doi:10.3390/polym17152139)
Supplement: Supplementary file 1 [file polymers-17-02139-s001.zip]

Archive with 1 entries (1 files):
- polymers-3783019-supplementary.pdf
